# Supplementary material for: Fasting Proinsulin Independently Predicts Incident Type 2 Diabetes in the General Population
Source: J Pers Med. 2022 Jul 12;12(7):1131. doi: 10.3390/jpm12071131 (PMC9323856; doi:10.3390/jpm12071131)
Supplement: Supplementary file 1 [file jpm-12-01131-s001.zip]

Archive with 1 entries (1 files):
- jpm-1785645-supplementary.pdf
